# Supplementary material for: Candidate gene mapping identifies genomic variations in the fire blight susceptibility genes HIPM and DIPM across the Malus germplasm
Source: Sci Rep. 2020 Oct 1;10:16317. doi: 10.1038/s41598-020-73284-w (PMC7529791; doi:10.1038/s41598-020-73284-w)
Supplement: Supplementary file 6 — Supplementary Table S1. [file 41598_2020_73284_MOESM6_ESM.xlsx]

## Sheet: Title page
Candidate Gene Mapping Identifies Genomic Variations in the Fire Blight Susceptibility genes HIPM and DIPM across the Malus Germplasm
Richard Tegtmeier*1, Valerio Pompili*2, Jugpreet Singh1, Diego Micheletti2, Katchen Julliany Pereira Silva1, Mickael Malnoy**2, Awais Khan**1
1Plant Pathology and Plant-Microbe Biology Section, Cornell University, Geneva, NY, 14456, USA
2Research and Innovation Centre, Fondazione Edmund Mach, San Michele all’Adige, Italy
*Equally contributing author
** Correspondence to awais.khan@cornell.edu

## Sheet: Table S1
Table S1: List of Malus accessions, and corresponding accession number, species, origin, ploidy level and fire blight assessment used in the present study. All this information was retrieved from the USDA NPGS GRIN-Global database website. Not Applicable (N.A.).
	PI Number	Name	Genus	Species	Origin	Ploidy level*	Fire blight resistance score (shoots)*
COLLECTION 1 (USDA-ARS)	49135	1619	Malus	floribunda	United States	2x	1 - Very resistant
	105524	Reineta do Caravia	Malus	domestica	Spain	2x	1 - Very resistant
	126588	Ruhm aus Kirchwarder	Malus	domestica	Germany	2x	1 - Very resistant
	126879	Scarlet Nonpareil	Malus	domestica	United Kingdom	N.A.	1 - Very resistant
	129820	Cole	Malus	domestica	Australia	N.A.	1 - Very resistant
	135689	Heiya	Malus	domestica	Japan	2x	N.A.
	148500	Sissipuk	Malus	hybrid	United States	2x	1 - Very resistant
	213405	Golden Hornet	Malus	hybrid	United Kingdom	2x	2 - Moderately resistant
	215796	Lady Ilgen	Malus	baccata	Germany	2x	1 - Very resistant
	238028	Elisa Ratkee	Malus	domestica	Poland	2x	1 - Very resistant
	240817	Pommier Llorca	Malus	domestica	Algeria	2x	1 - Very resistant
	241965	Tydemans Early Worcester	Malus	domestica	United Kingdom	N.A.	1 - Very resistant
	247021	Cox's Orange	Malus	domestica	Denmark	2x	1 - Very resistant
	247026	Kidd's Orange Red	Malus	domestica	New Zealand	N.A.	1 - Very resistant
	256108	Greenmeadows Cox's Orange Pippin No.1163	Malus	domestica	New Zealand	N.A.	1 - Very resistant
	274840	PK.14	Malus	domestica	Russian Federation	N.A.	2 - Moderately resistant
	323617	GMAL 3163	Malus	pumila	Afghanistan	2x	2 - Moderately resistant
	324523	Budagovski No.9	Malus	domestica	Poland	2x	1 - Very resistant
	392301	GMAL 32	Malus	baccata	United States	2x	2 - Moderately resistant
	437055	Flexilis	Malus	baccata	United Kingdom	2x	1 - Very resistant
	437062	Karastojanka	Malus	domestica	Bulgaria	N.A.	1 - Very resistant
	483261	3/11/B domestica	Malus	domestica	Israel	N.A.	2 - Moderately resistant
	588806	Chisel Jersey	Malus	domestica	United Kingdom	2x	5 - Very susceptible
	588825	Malus Robusta 5	Malus	robusta	Canada	2x	2 - Moderately resistant
	588841	Idared	Malus	domestica	United States	N.A.	5 - Very susceptible
	588871	Spartan	Malus	domestica	Canada	2x	1 - Very resistant
	588897	219 soulardii	Malus	soulardii	United States	2x	2 - Moderately resistant
	588931	GMAL 260	Malus	fusca	United States	2x	1 - Very resistant
	588937	Rosea	Malus	sargentii	United States	3x	5 - Very susceptible
	589008	M. turesii	Malus	spp	United States	2x	1 - Very resistant
	589089	GMAL 761	Malus	sikkimensis	Unknown	4x	1 - Very resistant
	589162	Glabrata	Malus	coronaria	United States	4x	1 - Very resistant
	589178	Black Ben Davis	Malus	domestica	United States	2x	2 - Moderately resistant
	589219	Kola	Malus	coronaria	United States	4x	2 - Moderately resistant
	589246	Parkman	Malus	halliana	Unknown	3x	1 - Very resistant
	589262	GMAL 1353	Malus	halliana	United States	4x	1 - Very resistant
	589282	RMJ 105	Malus	hybrid	United States	2x	2 - Moderately resistant
	589334	GMAL 1577	Malus	hupehensis	United States	3x	1 - Very resistant
	589356	GMAL 1675	Malus	platycarpa	United States	4x	1 - Very resistant
	589369	1733	Malus	yunnanensis	United States	2x	1 - Very resistant
	589375	GMAL 1743	Malus	baccata	United States	2x	1 - Very resistant
	589383	Persicifolia	Malus	robusta	United Kingdom	2x	1 - Very resistant
	589390	GMAL1828	Malus	sikkimensis	China	3x	4 - Moderately susceptible
	589408	M. turesii	Malus	spp	United States	2x	2 - Moderately resistant
	589412	GMAL 1857	Malus	sargentii	United States	4x	1 - Very resistant
	589449	Profusion	Malus	moerlandsii	Canada	2x	1 - Very resistant
	589465	Shafer	Malus	hybrid	Canada	2x	1 - Very resistant
	589765	GMAL 2366	Malus	angustifolia	United States	4x	1 - Very resistant
	589827	Floribunda_821	Malus	floribunda	United States	2x	4 - Moderately susceptible
	589938	GMAL 2845	Malus	fusca	United States	2x	1 - Very resistant
	589975	GMAL 2891	Malus	fusca	United States	2x	1 - Very resistant
	590010	GMAL 2932	Malus	ioensis	United States	2x	1 - Very resistant
	590057	GMAL 3173	Malus	baccata	China	2x	1 - Very resistant
	590175	Prince George	Malus	angustifolia	United States	2x	1 - Very resistant
	594092	GMAL 273	Malus	micromalus	United States	3x	1 - Very resistant
	594094	GMAL 365	Malus	toringo	United States	2x	1 - Very resistant
	594107	GMAL 3226	Malus	asiatica	China	2x	1 - Very resistant
	594110	Jackii	Malus	baccata	United States	2x	1 - Very resistant
	613802	Rinkii	Malus	prunifolia	United States	2x	2 - Moderately resistant
	613826	GMAL 1527.f1	Malus	coronaria	United States	4x	2 - Moderately resistant
	613842	GMAL 1883.n1	Malus	baccata	China	2x	1 - Very resistant
	613844	GMAL 1884.k1	Malus	baccata	China	2x	1 - Very resistant
	613847	Ringo Asami	Malus	prunifolia	Japan	2x	1 - Very resistant
	613866	2522.a1	Malus	sylvestris	Macedonia	2x	N.A.
	613885	GMAL 2590.f	Malus	coronaria	United States	4x	1 - Very resistant
	613897	GMAL 2996.c1	Malus	fusca	United States	2x	1 - Very resistant
	613901	GMAL 3029.c1	Malus	fusca	United States	2x	1 - Very resistant
	613906	GMAL 3052.g1	Malus	ioensis	United States	3x	1 - Very resistant
	613910	GMAL 3102.a	Malus	fusca	United States	2x	1 - Very resistant
	613911	GMAL 3106.a	Malus	fusca	United States	2x	1 - Very resistant
	613912	GMAL 3115.a1	Malus	sikkimensis	China	4x	1 - Very resistant
	613928	GMAL 3233.a	Malus	prunifolia	China	2x	1 - Very resistant
	613929	GMAL 3235.b1	Malus	baccata	China	2x	1 - Very resistant
	613930	GMAL 3236.e1	Malus	prunifolia	China	2x	1 - Very resistant
	613934	GMAL 3241.e1	Malus	prunifolia	China	2x	1 - Very resistant
	613936	VII-252	Malus	spp	Nepal	2x	1 - Very resistant
	613942	Primiera	Malus	spp	United States	2x	1 - Very resistant
	613957	KAZ 96 03-14	Malus	sieversii	Kazakhstan	2x	1 - Very resistant
	613969	FORM 181 (35-01)	Malus	hybrid	Kazakhstan	2x	1 - Very resistant
	613976	KAZ 95 08-06	Malus	sieversii	Kazakhstan	2x	1 - Very resistant
	613987	KAZ 96 03-15	Malus	sieversii	Kazakhstan	N.A.	1 - Very resistant
	613992	KAZ 96 07-04	Malus	sieversii	Kazakhstan	N.A.	1 - Very resistant
	614000	KAZ 96 09-02	Malus	sieversii	Kazakhstan	N.A.	1 - Very resistant
	633799	KAZ 95 10-03F	Malus	sieversii	Kazakhstan	N.A.	1 - Very resistant
	633923	KAZ 96 06-01P-28	Malus	sieversii	Kazakhstan	N.A.	1 - Very resistant
	644165	Jin Guang	Malus	domestica	China	N.A.	N.A.
	644166	Yian Guang	Malus	domestica	China	2x	N.A.
	644170	Liaofu	Malus	domestica	China	N.A.	N.A.
	644183	Koidu Renett	Malus	domestica	Estonia	2x	N.A.
	644192	Quing Guan	Malus	domestica	China	N.A.	N.A.
	666178	GE-2004-056	Malus	orientalis	Georgia	N.A.	N.A.
	666186	Kuzcharhy	Malus	spp	Turkmenistan	N.A.	N.A.
	666188	Collaos	Malus	spp	Spain	N.A.	N.A.
COLLECTION 2 (Duan et al., 2017)	280400	Anna	Malus	domestica	Israel	N.A.	3 - Intermediate
	107196	Antonovka 1.5 pounds	Malus	domestica	Russian Federation	N.A.	5 - Very susceptible
	589596	Calville Blanc	Malus	domestica	Belgium	2x	5 - Very susceptible
	588806	Chisel Jersey	Malus	domestica	United Kingdom	2x	5 - Very susceptible
	588853	Cox's Orange Pippin	Malus	domestica	United Kingdom	N.A.	4 - Moderately susceptible
	588785	Esopus Spitzenburg	Malus	domestica	United States	2x	5 - Very susceptible
	588844	Fuji Red Sport Type 2	Malus	domestica	Japan	N.A.	4 - Moderately susceptible
	392303	Gala	Malus	domestica	New Zealand	N.A.	3 - Intermediate
	590185	Jonathan	Malus	domestica	United States	2x	5 - Very susceptible
	589053	Lady	Malus	domestica	France	2x	5 - Very susceptible
	588943	Liberty	Malus	domestica	United States	2x	2 - Moderately resistant
	588872	Northern Spy	Malus	domestica	United States	2x	3 - Intermediate
	589478	Novosibirski Sweet	Malus	domestica	Russian Federation	N.A.	4 - Moderately susceptible
	589520	Rhode Island Greening	Malus	domestica	Unknown	3x	5 - Very susceptible
	588850	Rome Beauty Law	Malus	domestica	Unknown	2x	5 - Very susceptible
	590186	Wijcik McIntosh	Malus	domestica	United States	N.A.	1 - Very resistant
	588859	Yellow Transparent	Malus	domestica	United States	N.A.	5 - Very susceptible
	589687	Pixie	Malus	domestica	United Kingdom	N.A.	5 - Very susceptible
	644174	Honeycrisp	Malus	domestica	United States	N.A.	N.A.
	589673	Greensleeves	Malus	domestica	United Kingdom	N.A.	5 - Very susceptible
	N.A.	Usterapfel	Malus	domestica	Germany	N.A.	N.A.
	588873	MM.106	Malus	domestica (rootstock)	United Kingdom	2x	2 - Moderately resistant
	N.A.	G16	Malus	domestica (rootstock)	United States	N.A.	2 - Moderately resistant
	N.A.	G41	Malus	domestica (rootstock)	United States	N.A.	1 - Very resistant
	590169	J-TE-G	Malus	domestica (rootstock)	Czechoslovakia	N.A.	5 - Very susceptible
	588826	M.9 Troch Strain	Malus	domestica (rootstock)	United Kingdom	N.A.	5 - Very susceptible
	337319	M.26	Malus	domestica (rootstock)	United Kingdom	N.A.	5 - Very susceptible
	589482	Budagovsky 54-118	Malus	domestica (rootstock)	Canada	N.A.	5 - Very susceptible
	324523	Budagovski No.9	Malus	domestica (rootstock)	Poland	2x	1 - Very resistant
	588816	M.7	Malus	domestica (rootstock)	United Kingdom	N.A.	2 - Moderately resistant
	590043	GMAL 3158	Malus	khirghisorum	Russian Federation	2x	1 - Very resistant
	632626	Ketmen Dessert	Malus	sieversii	Kazakhstan	2x	N.A.
	613951	KAZ 93 21-01	Malus	sieversii	kazakhstan	2x	1 - Very resistant
	613987	KAZ 96 03-15	Malus	sieversii	Kazakhstan	N.A.	1 - Very resistant
	613988	KAZ 96 05-04	Malus	sieversii	kazakhstan	2x	1 - Very resistant
	613971	KAZ 95 06-01	Malus	sieversii	kazakhstan	2x	5 - Very susceptible
	613976	KAZ 95 08-06	Malus	sieversii	Kazakhstan	2x	1 - Very resistant
	613978	KAZ 95 10-04F	Malus	sieversii	kazakhstan	2x	5 - Very susceptible
	613979	KAZ 95 10-05F	Malus	sieversii	kazakhstan	2x	5 - Very susceptible
	657017	KAZ 95 08-04	Malus	sieversii	kazakhstan	N.A.	1 - Very resistant
	657101	KAZ 96 09-02	Malus	sieversii	kazakhstan	N.A.	N.A.
	657094	KAZ 96 08-13	Malus	sieversii	kazakhstan	N.A.	N.A.
	657085	KAZ 96 01-03	Malus	sieversii	kazakhstan	N.A.	N.A.
	657002	KAZ 95 06-01	Malus	sieversii	kazakhstan	N.A.	N.A.
	657067	KAZ 95 18-02P-6	Malus	sieversii	kazakhstan	N.A.	N.A.
	657028	GMAL 3682.e	Malus	sieversii	kazakhstan	N.A.	N.A.
	N.A.	C74-S-Xinjiang	Malus	sieversii	Xinjiang	N.A.	N.A.
	N.A.	C77-S-Xinjiang	Malus	sieversii	Xinjiang	N.A.	N.A.
	N.A.	C78-S-Xinjiang	Malus	sieversii	Xinjiang	N.A.	N.A.
	N.A.	C80-S-Xinjiang	Malus	sieversii	Xinjiang	N.A.	N.A.
	N.A.	C81-S-Xinjiang	Malus	sieversii	Xinjiang	N.A.	N.A.
	N.A.	C85-S-Xinjiang	Malus	sieversii	Xinjiang	N.A.	N.A.
	N.A.	C86-S-Xinjiang	Malus	sieversii	Xinjiang	N.A.	N.A.
	N.A.	C87-S-Xinjiang	Malus	sieversii	Xinjiang	N.A.	N.A.
	N.A.	C88-S-Xinjiang	Malus	sieversii	Xinjiang	N.A.	N.A.
	N.A.	C89-S-Xinjiang	Malus	sieversii	Xinjiang	N.A.	N.A.
	N.A.	C90-S-Xinjiang	Malus	sieversii	Xinjiang	N.A.	N.A.
	N.A.	C93-S-Xinjiang	Malus	sieversii	Xinjiang	N.A.	N.A.
	N.A.	C94-S-Xinjiang	Malus	sieversii	Xinjiang	N.A.	N.A.
	N.A.	C96-S-Xinjiang	Malus	sieversii	Xinjiang	N.A.	N.A.
	588908	French Crab	Malus	sylvestris	United States	2x	5 - Very susceptible
	633825	Barenhecke 3 x Klipphausen	Malus	sylvestris	Germany	2x	N.A.
	633827	Hartmann-Muhle 1 x Oberwartha 2	Malus	sylvestris	Germany	2x	N.A.
	633824	Oberwartha x Klipphausen	Malus	sylvestris	Germany	2x	N.A.
	633826	Oelsen 2 x Hartmann-Muhle 1	Malus	sylvestris	Germany	2x	N.A.
	369855	GMAL 262	Malus	sylvestris	Yugoslavia	2x	5 - Very susceptible
	589382	GMAL 1820	Malus	sylvestris	United Kingdom	2x	5 - Very susceptible
	619168	GMAL 2524.a	Malus	sylvestris	Yugoslavia	2x	1 - Very resistant
	101888	Torstein	Malus	sylvestris	Norway	2x	5 - Very susceptible
	392302	1764	Malus	sylvestris	Russian Federation	2x	5 - Very susceptible
Collection3 (Bianco et al. 2016)	N.A.	Kmenotvorna	Malus	domestica	N.A.	N.A.	N.A.
	N.A.	Budimka	Malus	domestica	N.A.	N.A.	N.A.
	N.A.	Aivaniya	Malus	domestica	N.A.	N.A.	N.A.
	589672	Fyriki	Malus	domestica	United Kingdom	N.A.	5 - Very susceptible
	N.A.	KeswickCodlin	Malus	domestica	N.A.	N.A.	N.A.
	N.A.	Antonovka	Malus	domestica	N.A.	N.A.	N.A.
	N.A.	Kosikove	Malus	domestica	N.A.	N.A.	N.A.
	N.A.	Malinove holovouske	Malus	domestica	N.A.	N.A.	N.A.
	N.A.	Jantarnoe	Malus	domestica	N.A.	N.A.	N.A.
	N.A.	Chodske	Malus	domestica	N.A.	N.A.	N.A.
	N.A.	Panenske ceske	Malus	domestica	N.A.	N.A.	N.A.
	N.A.	Patte de Loup	Malus	domestica	N.A.	N.A.	N.A.
	N.A.	Precoce de Karage	Malus	domestica	N.A.	N.A.	N.A.
	N.A.	Ajmi	Malus	domestica	N.A.	N.A.	N.A.
	N.A.	De lEstre	Malus	domestica	N.A.	N.A.	N.A.
	N.A.	Amadou	Malus	domestica	N.A.	N.A.	N.A.
	N.A.	Busiard	Malus	domestica	N.A.	N.A.	N.A.
	N.A.	Mela Rozza	Malus	domestica	N.A.	N.A.	N.A.
	N.A.	Gelata	Malus	domestica	N.A.	N.A.	N.A.
	N.A.	Annurca	Malus	domestica	N.A.	N.A.	N.A.
	589723	Spasserud	Malus	domestica	United States	2x	4 - Moderately susceptible
	206542	Abbondanza	Malus	domestica	Italy	N.A.	4 - Moderately susceptible
	N.A.	Mela Rosa PD	Malus	domestica	N.A.	N.A.	N.A.
	N.A.	Rosa FI	Malus	domestica	N.A.	N.A.	N.A.
	N.A.	Kronprins	Malus	domestica	N.A.	N.A.	N.A.
	N.A.	AntonovkaPamtorutka	Malus	domestica	N.A.	N.A.	N.A.
	N.A.	Heta	Malus	domestica	N.A.	N.A.	N.A.
	N.A.	Maikki	Malus	domestica	N.A.	N.A.	N.A.
	N.A.	Filippa	Malus	domestica	N.A.	N.A.	N.A.
	104776	Akero	Malus	domestica	United States	N.A.	5 - Very susceptible
	589442	Braeburn	Malus	domestica	Unknown	N.A.	5 - Very susceptible
	N.A.	Cox Orange	Malus	domestica	N.A.	N.A.	N.A.
	N.A.	Godelieve Hegmans	Malus	domestica	N.A.	N.A.	N.A.
	N.A.	Court Pendu Henry	Malus	domestica	N.A.	N.A.	N.A.
	N.A.	Belle Et Bonne	Malus	domestica	N.A.	N.A.	N.A.
	N.A.	Reinette Dubois	Malus	domestica	N.A.	N.A.	N.A.
	N.A.	Sonderskow	Malus	domestica	N.A.	N.A.	N.A.
	N.A.	Ijunskoe Ranee	Malus	domestica	N.A.	N.A.	N.A.
	N.A.	Hetlina	Malus	domestica	N.A.	N.A.	N.A.
	N.A.	Ovci Hubicka	Malus	domestica	N.A.	N.A.	N.A.
	N.A.	Renetta Grigia Torriana	Malus	domestica	N.A.	N.A.	N.A.
	589841	Delicious	Malus	domestica	United States	N.A.	3 - Intermediate
	N.A.	Dr Oldenburg	Malus	domestica	N.A.	N.A.	N.A.
	N.A.	Durello di Forli	Malus	domestica	N.A.	N.A.	N.A.
	N.A.	F22682922	Malus	domestica	N.A.	N.A.	N.A.
	590184	Golden Delicious	Malus	domestica	United States	2x	4 - Moderately susceptible
	N.A.	Golden Delicious (BioSample: SAMN04335849)	Malus	domestica	United States	2x	4 - Moderately susceptible
	N.A.	Jonathan	Malus	domestica	N.A.	N.A.	N.A.
	589588	Lady Williams	Malus	domestica	Belgium	2x	5 - Very susceptible
	644161	Papirovka	Malus	domestica	Russian Federation	N.A.	5 - Very susceptible
	N.A.	Skry	Malus	domestica	N.A.	N.A.	N.A.
	N.A.	Ag Alma	Malus	domestica	N.A.	N.A.	N.A.
	N.A.	Aport Kuba	Malus	domestica	N.A.	N.A.	N.A.
	589895	Macoun	Malus	domestica	United States	2x	5 - Very susceptible
	N.A.	Malus micromalus	Malus	micromalus	N.A.	N.A.	N.A.
	N.A.	McIntosh	Malus	domestica	N.A.	N.A.	N.A.
	589933	Malus fusca	Malus	fusca	United States	2x	5 - Very susceptible
	N.A.	Priscilla	Malus	domestica	N.A.	N.A.	N.A.
	N.A.	Worchester Pearmain	Malus	domestica	N.A.	N.A.	N.A.
	N.A.	Alfred Jolibois	Malus	domestica	N.A.	N.A.	N.A.
	N.A.	X0421	Malus	domestica	N.A.	N.A.	N.A.
	589444	Reinette Clochard	Malus	domestica	Swirzerland	2x	4 - Moderately susceptible
	N.A.	President Roulin	Malus	domestica	N.A.	N.A.	N.A.
	N.A.	Pepino Jaune	Malus	domestica	N.A.	N.A.	N.A.
	N.A.	GDDH13 (Golden Delicious Doubled Haploid)	Malus	domestica	N.A.	N.A.	N.A.
	N.A.	GDDH18 (Golden Delicious Doubled Haploid)	Malus	domestica	N.A.	N.A.	N.A.
	N.A.	Shiemer	Malus	domestica	N.A.	N.A.	N.A.
	N.A.	DouceRayotte	Malus	domestica	N.A.	N.A.	N.A.
Collection 4 (unpublished data)	N.A.	JFB-siev	Malus	sylvestris	N.A.	N.A.	N.A.
	N.A.	jura-22	Malus	sylvestris	N.A.	N.A.	N.A.
	N.A.	STO-01	Malus	sylvestris	N.A.	N.A.	N.A.
	N.A.	STO-28	Malus	sylvestris	N.A.	N.A.	N.A.
	N.A.	X8941	Malus	sieversii	N.A.	N.A.	N.A.
	N.A.	X8942	Malus	sieversii	N.A.	N.A.	N.A.
	N.A.	X8981	Malus	sieversii	N.A.	N.A.	N.A.
	N.A.	X9651	Malus	sylvestris	N.A.	N.A.	N.A.
