# Supplementary material for: Candidate gene mapping identifies genomic variations in the fire blight susceptibility genes HIPM and DIPM across the Malus germplasm
Source: Sci Rep. 2020 Oct 1;10:16317. doi: 10.1038/s41598-020-73284-w (PMC7529791; doi:10.1038/s41598-020-73284-w)
Supplement: Supplementary file 7 — Supplementary Table S2. [file 41598_2020_73284_MOESM7_ESM.xlsx]

## Sheet: Title Page
Candidate Gene Mapping Identifies Genomic Variations in the Fire Blight Susceptibility genes HIPM and DIPM across the Malus Germplasm
Richard Tegtmeier*1, Valerio Pompili*2, Jugpreet Singh1, Diego Micheletti2, Katchen Julliany Pereira Silva1, Mickael Malnoy**2, Awais Khan**1
1Plant Pathology and Plant-Microbe Biology Section, Cornell University, Geneva, NY, 14456, USA
2Research and Innovation Centre, Fondazione Edmund Mach, San Michele all’Adige, Italy
*Equally contributing author
** Correspondence to awais.khan@cornell.edu

## Sheet: Table S2
Table S2. Summary of primers and their features used for the amplification of HIPM and DIPM genes. Forward (F), Reverse (R) sequences and Chromosome (Chr) information for each primer is provided.
Amplicon ID	Amplicon start	T° melting F	T° melting R	GC F	GC R	Amplicon size	Sequence F	Sequence R	Blast position (Chr, (start F, end F),(start R, end R))
DIPM1	128	60.179	60.462	60	55	144	CCCCAACATCGTCATCCCTC	GAGCCACGTCCAAATCCGAT	['Chr02', ['15605311', '15605330'], ['15605454', '15605435']]
DIPM1	643	57.0079	57.0981	45	45.4545	159	TTCCACTGTTTTCGTCTCCA	GCTTATCTAGAGAGCGATTTGC	['Chr02', ['15605837', '15605856'], ['15605995', '15605974']]
DIPM1	1169	59.8274	60.0354	55	55	149	CGACTTAGATGACACGGCCA	CCAACCCAACGGCAGTCTAT	['Chr02', ['15606331', '15606350'], ['15606479', '15606460']]
DIPM1	1795	60.0784	60.036	57.8947	55	142	AGGAGCGAAACCCCGATTG	ATGCCAGTTCAACCTCTCCG	['Chr02', ['15607002', '15607020'], ['15607143', '15607124']]
DIPM1	2335	59.9582	60.1086	60	60	141	TGAGGTTCTGGAGAGGGGAG	GCTTCGTCCTCCAGTCCTTC	['Chr02', ['15607507', '15607526'], ['15607647', '15607628']]
DIPM1	2508	59.3526	60.3944	55	60	142	CATTGGCAGTAGTCGAAGCG	CTTCCCTTCCATTCCCACCG	['Chr02', ['15607683', '15607702'], ['15607824', '15607805']]
DIPM2a	266	60.0372	59.2345	60	55	142	GGACCTCTCCAACTTCACCG	GGGAATCTTGCCGGATAGGT	['Chr13', ['2551458', '2551477'], ['2551599', '2551580']]
DIPM2a	428	60.3208	60.0424	60	55	144	CCTATCCGGCAAGATTCCCG	GTCAAACGGTTCGCAGACAC	['Chr13', ['2551581', '2551600'], ['2551724', '2551705']]
DIPM2a	1278	60.3047	59.056	57.8947	47.619	141	AATGGCAGCCTGTTCTGGG	CGTACAGAAAACAAGGCACCA	['Chr13', ['2552467', '2552485'], ['2552607', '2552587']]
DIPM2a	1716	60.3748	59.4724	63.1579	55	141	CTGGACTGGACAACGAGGC	GGCGTTACCGGTCTTGTCTA	['Chr13', ['2552884', '2552902'], ['2553024', '2553005']]
DIPM2a	2102	59.9637	59.9618	55	55	141	GAATGGACGGTGGAGGTGTT	TTTCACCACCTGGCTCATCC	['Chr13', ['2553286', '2553305'], ['2553426', '2553407']]
DIPM2b	866	60.6678	59.9651	55	55	160	AGGAGTGAAGCGTTTCGAGC	GAACTGAGTCTTCCCGCCAA	['Chr13', ['2610969', '2610988'], ['2611128', '2611109']]
DIPM2b	1350	59.492	60.179	47.8261	55	142	GCTCCCTTCTTTTCCTTCTTTCC	GGTCCACGGTTTCCTGTTCA	['Chr13', ['2611499', '2611521'], ['2611640', '2611621']]
DIPM2b	1557	60.9554	60.2522	55	55	149	TTGGCCTGCATTCACGACTC	TTTCCATGGCTTCCAAGGGG	['Chr13', ['2611702', '2611721'], ['2611850', '2611831']]
DIPM2b	1792	60.0399	59.7509	50	39.1304	147	ATTTTCGTTCGGTTTGGCGG	ACACAAAGCAAGCAATTTGATGC	['Chr13', ['2611944', '2611963'], ['2612090', '2612068']]
DIPM3a	6	59.7264	60.7909	47.619	55	141	AGCTAGCATGTGTGTTCGTCT	GCGATCGCTTGCAGTTCAAC	['Chr15', ['5321772', '5321792'], ['5321912', '5321893']]
DIPM3a	419	59.9009	60.3219	60	55	158	GAACGGAGAGGCAGTAGTCG	GCACTGGACATCCTGCTTGA	['Chr15', ['5322203', '5322222'], ['5322360', '5322341']]
DIPM3a	722	57.4494	58.1152	40.9091	36	159	AACCCCAAAAAGTACGTAAACG	ACGTGATTTAATAGGAATGGTGAGA	['Chr15', ['5322528', '5322549'], ['5322686', '5322662']]
DIPM3a	1186	60.1093	59.9692	55	55	147	TCAAACCAGCTCGCTACTCG	CTCGTGCCGCTAAGAGCATA	['Chr15', ['5322972', '5322991'], ['5323118', '5323099']]
DIPM3a	1478	60.1537	60.6686	63.1579	61.1111	142	CTGGTCCAGCGAGTACAGC	AACGGAGGAAACAGCGGC	['Chr15', ['5323299', '5323317'], ['5323440', '5323423']]
DIPM3a	2148	59.9676	60.3202	55	55	158	CCGGTGAGGTTGTTGTACGA	AACAACTCGCTTACCGGACC	['Chr15', ['5323942', '5323961'], ['5324099', '5324080']]
DIPM3b	188	61.4997	59.611	66.6667	50	140	GACTGGCGTCCAATGCGG	TGAGCGAGTTGTTCTGCAGA	['Chr08', ['7982564', '7982581'], ['7982703', '7982684']]
DIPM3b	631	59.897	59.1134	55	50	149	TCGGTGCATCATCCTTCTCG	ATTTTCTGCACTGCTCTGCC	['Chr08', ['7983022', '7983041'], ['7983170', '7983151']]
DIPM3b	926	59.047	59.821	50	55	147	CCAAACCCGAAAAGCCGTTA	CAGAACATTAGGCTCCCGCT	['Chr08', ['7983311', '7983330'], ['7983457', '7983438']]
DIPM3b	1615	60.1328	59.6674	52.381	55	142	ACGGCTATAATCAGGGTCCCT	ACCATGTTCCATGGACCAGG	['Chr08', ['7984030', '7984050'], ['7984171', '7984152']]
DIPM3b	2156	59.7553	60.0193	55	41.6667	147	GGCTTGCAATCCCAAGTCAC	AGGCTAATCAGACCAAAGTAAGCA	['Chr08', ['7984526', '7984545'], ['7984672', '7984649']]
DIPM3b	2680	58.6479	60.954	50	60	141	AGCACAAGGCCTCTCTTACA	GTTGGGGTAGTTGTGGCGAG	['Chr08', ['7985050', '7985069'], ['7985190', '7985171']]
DIPM3b	2871	59.8652	58.0431	47.619	50	149	CAACAGCAGCAACCAACTTCA	TGCTCATCTTCCCTCAAGGA	['Chr08', ['7985273', '7985293'], ['7985421', '7985402']]
DIPM4a	62	59.7478	59.9624	55	55	159	TCTCGACTCGGATGTCCTCA	CCGGGGAGGTGTTTGATCAA	['Chr12', ['15275250', '15275269'], ['15275408', '15275389']]
DIPM4a	613	60.9844	57.9612	60	42.8571	157	TGGAATTCTACCCGGACCCC	TGCAGTTTGAGTCTAATGCGA	['Chr12', ['15275815', '15275834'], ['15275971', '15275951']]
DIPM4a	1185	59.9651	60.2487	55	60	144	TCAAACTGCTTCCTCCGGTC	GAGCGGTAAGAGAAGGAGCG	['Chr12', ['15276378', '15276397'], ['15276521', '15276502']]
DIPM4a	1583	60.1091	59.4609	55	55	140	GAATGAACAAGCCGGCAAGG	CCGACCTCAAGGAGCTCAAT	['Chr12', ['15276767', '15276786'], ['15276906', '15276887']]
DIPM4a	1836	60.5365	60.0393	65	55	143	GAGAGGTCTAGGCGGAGGAG	CACAACAACCGCCTCAATGG	['Chr12', ['15277026', '15277045'], ['15277168', '15277149']]
DIPM4b	7	59.4809	60.1081	55	60	140	CGCTGCCTTTCCTCACTTTC	CCAGTTTGAGCGGAGGTAGG	['Chr14', ['14030143', '14030162'], ['14030282', '14030263']]
DIPM4b	546	60.038	60.2031	50	66.6667	147	AACGAATTGTACGGACGGCT	GGATGAAGCCGCTGAGGG	['Chr14', ['14030724', '14030743'], ['14030870', '14030853']]
DIPM4b	1393	59.8645	57.2813	39.1304	39.1304	154	TGTTGCATTTTTAGGGCTTTGGT	TCTGATCGCTATGTCATCAATCT	['Chr14', ['14031540', '14031562'], ['14031693', '14031671']]
DIPM4b	2678	57.6625	58.7732	36	40	157	TCGTGGTGTGTGTGTATATATAACT	GTCGAGAATCAATATTCAGGGATGT	['Chr14', ['14032824', '14032848'], ['14032980', '14032956']]
DIPM4b	3013	60.9844	60.3898	60	55	159	GGGGTCCGGGTAGAATTCCA	CGACGCCATTCTTGTCCAGA	['Chr14', ['14033174', '14033193'], ['14033332', '14033313']]
DIPM4b	3508	60.4596	59.7601	55	50	155	GCTTGTGGCAATGCTCCATG	GCGAAAGTGAATTGCGGGAA	['Chr14', ['14033652', '14033671'], ['14033806', '14033787']]
HIPM1a	27	59.9025	57.5457	45.4545	50	142	ACGTCAAAAAACAGAGTGCTGG	TCCCTTGAGAGCTATTCCGA	['Chr00', ['18486062', '18486083'], ['18486203', '18486184']]
HIPM1a	516	60.3196	59.5275	55	50	143	CAGTGCGGAGGAAGAAACGA	ACGCCTTCCCACAAAGAGAA	['Chr00', ['18486532', '18486551'], ['18486674', '18486655']]
HIPM1a	1022	59.9651	58.1412	55	47.619	147	AGTCTTTGTGTGGGCTACGG	CGTCTCTACGCACATACAACA	['Chr00', ['18487041', '18487060'], ['18487187', '18487167']]
HIPM1a	1286	59.104	58.4014	40.9091	47.619	140	TGATTTGCCACCTTTACATGCA	TGAAGCACACAGAGTAGAGGT	['Chr00', ['18487287', '18487308'], ['18487426', '18487406']]
HIPM1a	1901	57.1281	57.0692	40.9091	34.7826	155	TGGGCTACAAATTTAGATGGGA	TGACAATTTCAGGAACCACTTTT	['Chr00', ['18487931', '18487952'], ['18488085', '18488063']]
HIPM1a	2911	59.7484	58.0756	60	37.5	149	GGCAGCTAGATATGGGAGGC	TCGGAAATCCAGTATGCTATTTGA	['Chr00', ['18488961', '18488980'], ['18489109', '18489086']]
HIPM1b	24	61.2287	59.265	55	47.619	157	GCGCTCGTTCCCTGTTCTTT	TGGATAACACCGCGTTTCATG	['Chr03', ['31042536', '31042555'], ['31042692', '31042672']]
HIPM1b	644	57.2162	58.7482	40.9091	47.619	158	AACCCAATTACACTGCTTTAGC	TGCCTCTTCAGTTACTGAGCT	['Chr03', ['31043127', '31043148'], ['31043284', '31043264']]
HIPM1b	905	59.2232	59.6537	50	44	141	TTCAGCTGATCCCAACCCAA	GGTGAATTATACATCTCTGCTACGC	['Chr03', ['31043401', '31043420'], ['31043541', '31043517']]
