# Supplementary material for: Candidate gene mapping identifies genomic variations in the fire blight susceptibility genes HIPM and DIPM across the Malus germplasm
Source: Sci Rep. 2020 Oct 1;10:16317. doi: 10.1038/s41598-020-73284-w (PMC7529791; doi:10.1038/s41598-020-73284-w)
Supplement: Supplementary file 8 — Supplementary Table S3. [file 41598_2020_73284_MOESM8_ESM.xlsx]

## Sheet: Title Page
Candidate Gene Mapping Identifies Genomic Variations in the Fire Blight Susceptibility genes HIPM and DIPM across the Malus Germplasm
Richard Tegtmeier*1, Valerio Pompili*2, Jugpreet Singh1, Diego Micheletti2, Katchen Julliany Pereira Silva1, Mickael Malnoy**2, Awais Khan**1
1Plant Pathology and Plant-Microbe Biology Section, Cornell University, Geneva, NY, 14456, USA
2Research and Innovation Centre, Fondazione Edmund Mach, San Michele all’Adige, Italy
*Equally contributing author
** Correspondence to awais.khan@cornell.edu

## Sheet: Table S3
Table S3. The single nucleotide polymorphism (SNP) markers showing significant associations with fire blight susceptibility traits in 93 Malus accessions along with their corresponding chromosome, gene, trait, year, mean, standard deviation, and -log10(p-value). Absolute difference (Abs(Dif)) is calculated by subtracting the means of the two markers and taking the absolute value of the result. PS…
Chromosome	Gene	Markers	-log10(p-val)	Year	Trait	Allelic State	Frequency	Mean and standard deviation	Allelic State	Frequency	Mean and standard deviation	Abs(Dif)
2	DIPM1	S02_15607644	1.98	2018	PTD	A	37	11.96±13.34	W	9	20.91±10.82	8.95
3	HIPM1b	S03_31042598	1.58	2018	PSLL	T	36	5.66±12.62	Y	7	12.91±11.55	7.25
3	HIPM1b	S03_31042669	2	2018	PSLL	T	19	2.51±7.18	Y	18	12.78±16.31	10.27
3	HIPM1b	S03_31042669	1.49	2018	PTD	T	19	9.34±9.52	Y	18	18.78±16.28	9.44
8	DIPM3b	S08_7985122	1.41	2018	PTD	A	36	12.78±11.38	R	7	22.02±21	9.24
12	DIPM4a	S12_15277096	1.31	2018	PTD	C	39	14.85±13.42	Y	4	4.54±4.23	10.31
13	DIPM2a	S13_2551696	1.92	2018	PSLL	G	40	5.61±10.16	R	4	21.9±24.15	16.29
13	DIPM2a	S13_2551696	1.81	2018	PTD	G	40	12.25±11.51	R	4	30.1±22.78	17.85
13	DIPM2a	S13_2553333	1.84	2018	PLLL	T	40	42.11±12.14	Y	6	16.37±14.42	25.74
13	DIPM2a	S13_2553354	1.84	2018	PLLL	G	40	42.11±12.14	R	6	16.37±14.42	25.74
13	DIPM2b	S13_2611059	1.62	2018	PTD	T	38	15.02±13.77	K	8	7.49±8.72	7.53
13	DIPM2b	S13_2611083	1.34	2018	PLLL	G	10	23.95±25.5	K	36	42.86±25.33	18.91
13	DIPM2b	S13_2611083	2.34	2018	PTD	G	10	6.16±8.18	K	36	15.81±13.73	9.65
14	DIPM4b	S14_14030773	1.79	2018	PSLL	A	21	6.75±14.06	W	13	3.18±7.97	3.57
15	DIPM3a	S15_5322312	2.01	2018	PSLL	A	17	11.39±11.26	R	14	2.52±9.44	8.87
0	HIPM1a	S00_18487104	1.49	2019	PSLL	C	43	8.09±12.81	Y	3	24.42±14.85	16.33
0	HIPM1a	S00_18487145	1.7	2019	PLLL	G	40	72.92±34.71	R	9	38.48±30.88	34.44
2	DIPM1	S02_15607037	1.34	2019	PTD	G	50	17.16±15.75	R	2	3.49±0.26	13.67
2	DIPM1	S02_15607763	1.4	2019	PLLL	G	37	56.66±37.11	R	16	78.36±34.92	21.69
8	DIPM3b	S08_7983347	1.31	2019	PSLL	T	42	9.89±13.03	Y	11	4.03±11.71	5.86
8	DIPM3b	S08_7983347	1.36	2019	PTD	T	42	18.81±15.67	Y	11	9.8±14.15	9.01
12	DIPM4a	S12_15275287	1.38	2019	PSLL	G	48	7.4±12.06	S	5	20.89±15.65	13.49
12	DIPM4a	S12_15275287	1.66	2019	PLLL	G	48	59.79±37.72	S	5	96.03±8.87	36.24
12	DIPM4a	S12_15275287	1.4	2019	PTD	G	48	15.4±15.09	S	5	31.79±14.61	16.4
13	DIPM2a	S13_2552906	1.33	2019	PSLL	A	29	12.16±13.09	R	16	4.93±12.54	7.23
13	DIPM2a	S13_2552906	2.7	2019	PLLL	A	29	86.1±24.34	R	16	36.58±32.53	49.53
13	DIPM2a	S13_2552906	1.63	2019	PTD	A	29	23.72±14.38	R	16	9.65±14.46	14.07
13	DIPM2a	S13_2552919	2.18	2019	PLLL	A	24	85.97±26.12	M	11	34.87±36.36	51.1
13	DIPM2a	S13_2553336	1.42	2019	PTD	T	49	15.36±14.88	Y	3	34.46±15.59	19.09
13	DIPM2b	S13_2610990	1.4	2019	PLLL	C	19	78.12±30.99	S	34	54.88±38.64	23.24
13	DIPM2b	S13_2611059	1.87	2019	PLLL	K	41	69.16±36.72	T	12	42.89±34.1	26.27
13	DIPM2b	S13_2611059	1.78	2019	PTD	K	41	18.89±15.88	T	12	10.28±13.47	8.61
13	DIPM2b	S13_2611073	2.03	2019	PSLL	A	48	6.76±11.06	M	5	27.01±16.03	20.25
13	DIPM2b	S13_2611073	1.63	2019	PTD	A	48	15.08±14.4	M	5	34.84±17.79	19.76
13	DIPM2b	S13_2611083	1.76	2019	PSLL	G	16	4.25±10.72	K	37	10.58±13.4	6.34
13	DIPM2b	S13_2611083	4.17	2019	PLLL	G	16	34.16±33.16	K	37	75.78±32.19	41.61
13	DIPM2b	S13_2611083	3.78	2019	PTD	G	16	8.04±12.22	K	37	20.79±15.56	12.76
14	DIPM4b	S14_14031579	2.25	2019	PLLL	G	44	70.49±34.73	K	6	25.43±24.8	45.05
14	DIPM4b	S14_14031657	1.73	2019	PLLL	G	46	69.15±35.24	R	4	18.25±8.61	50.9
14	DIPM4b	S14_14031657	1.43	2019	PTD	G	46	18.97±15.82	R	4	2.83±1.28	16.14
14	DIPM4b	S14_14031658	1.72	2019	PSLL	A	29	7.26±11.25	R	16	15.42±15.79	8.16
14	DIPM4b	S14_14033636	2.97	2019	PSLL	A	33	11.8±13.7	R	17	2.17±8.37	9.62
14	DIPM4b	S14_14033636	4.03	2019	PLLL	A	33	77.97±32.4	R	17	31.18±28.53	46.79
14	DIPM4b	S14_14033636	4.04	2019	PTD	A	33	22.15±16.02	R	17	6.05±9.2	16.1
14	DIPM4b	S14_14033700	1.39	2019	PLLL	T	40	57.38±38.77	Y	13	81.18±27.33	23.8
15	DIPM3a	S15_5322312	1.59	2019	PSLL	A	19	13.04±14.71	R	19	4.39±9.57	8.65
15	DIPM3a	S15_5324073	1.49	2019	PLLL	G	28	48.24±37.85	K	18	78.28±29.23	30.04
